# Supplementary material for: Stuttering: A Disorder of Energy Supply to Neurons?
Source: Front Hum Neurosci. 2021 Aug 26;15:662204. doi: 10.3389/fnhum.2021.662204 (PMC8496059; doi:10.3389/fnhum.2021.662204)
Supplement: Supplementary file 1 [file Data_Sheet_1.XLSX]

## Sheet: Data from Pools 1991
Pool_ROI#	ROI	Comments	Appr_BA	rCBF_Ctrl_M	z-rCBF_Ctrl_M	rCBF_Ctrl_SD	rCBF_Stutt_M	z-rCBF_Stutt_M	rCBF_Stutt_SD	Mdiff	SDpooled	d	SizeOrder	z-diff
1	L superior frontal	Incl SMA	9, 10	72	0.16961	15	52	-0.532028	10	-20	12.7475	-1.56893	1	-0.701638
2	R superior frontal	Incl SMA	9, 10	74	0.381622	15	55	-0.133007	12	-19	13.5831	-1.3988	5	-0.514629
3	L anterior cingulate		24, 32	76	0.593634	16	60	0.532028	13	-16	14.5774	-1.09759	10	-0.0616057
4	R anterior cingulate		24, 32	77	0.69964	16	64	1.06406	15	-13	15.5081	-0.838274	16	0.364416
5	L middle frontal		46	65	-0.572433	13	49	-0.931049	12	-16	12.51	-1.27898	7	-0.358617
6	R middle frontal		46	68	-0.254415	13	51	-0.665035	11	-17	12.0416	-1.41177	4	-0.410621
7	L inferior frontal		44, 45, 47	73	0.275616	14	55	-0.133007	13	-18	13.5093	-1.33242	6	-0.408623
8	R inferior frontal		44, 45, 47	78	0.805646	14	60	0.532028	11	-18	12.5897	-1.42974	3	-0.273618
9	L precentrai /postcentral		6, 4, 3, 2, 1	76	0.593634	14	59	0.399021	13	-17	13.5093	-1.2584	8	-0.194613
10	R precentrai/postcentral		6, 4, 3, 2, 1	82	1.22967	15	62	0.798042	12	-20	13.5831	-1.47242	2	-0.431628
11	L superior temporal		39	71	0.0636036	14	59	0.399021	14	-12	14	-0.857143	15	0.335418
12	R superior temporal		39	76	0.593634	14	64	1.06406	13	-12	13.5093	-0.88828	14	0.470422
13	L middle temporal		37	60	-1.10246	13	50	-0.798042	13	-10	13	-0.769231	18	0.304421
14	R middle temporal		37	66	-0.466427	12	56	0	13	-10	12.51	-0.799361	17	0.466427
15	L inferior temporal		37	47	-2.48054	11	37	-2.52713	11	-10	11	-0.909091	13	-0.0465922
16	R inferior temporal		37	56	-1.52649	10	45	-1.46308	13	-11	11.5974	-0.948487	11	0.0634097
17	L occipital		17, 18, 20	60	-1.10246	11	52	-0.532028	15	-8	13.1529	-0.608229	20	0.570435
18	R occipital		17, 18, 19	68	-0.254415	12	57	0.133007	17	-11	14.7139	-0.74759	19	0.387422
19	L precuneus		31	76	0.593634	15	64	1.06406	11	-12	13.1529	-0.912343	12	0.470422
20	R precuneus		31	87	1.7597	17	69	1.72909	12	-18	14.7139	-1.22333	9	-0.0306089
					70.4			56
					9.43342			7.5184

## Sheet: Pools L-R reliability
				rCBF_Ctrl_M		rCBF_Ctrl_SD		rCBF_Stutt_M		rCBF_Stutt_SD
Pool_ROI#	ROI	Comments	Appr_BA	L	R	L	R	L	R	L	R
3	anterior cingulate		24, 32	76	77	16	16	60	64	13	15
7	inferior frontal		44, 45, 47	73	78	14	14	55	60	13	11
15	inferior temporal		37	47	56	11	10	37	45	11	13
5	middle frontal		46	65	68	13	13	49	51	12	11
13	middle temporal		37	60	66	13	12	50	56	13	13
17	occipital		17, 18, 20	60	68	11	12	52	57	15	17
9	precentrai /postcentral		6, 4, 3, 2, 1	76	82	14	15	59	62	13	12
19	precuneus		31	76	87	15	17	64	69	11	12
1	superior frontal	IncSMA	9, 10	72	74	15	15	52	55	10	12
11	superior temporal		39	71	76	14	14	59	64	14	13
				korr:	0.944496	korr:	0.907207	korr:	0.976071	korr:	0.576119

## Sheet: Data from Vaishnavi et al. 2010
GI: glycolytic index
The GI is obtained by conventional linear regression of CMRGlu on CMRO2 (Fig. S1) and exhibiting the residuals
scaled by 1000 (a procedure generally preferred for removal of covariates in contrast to ratio normalization).
Positive GI values represent more aerobic glycolysis and negative GI values represent less glycolysis than that predicted by the line of regression.
From table S1. Metabolism and blood flow (mean and SD) for left hemisphere Brodmann region
Left	GI Mean	Pool 1991 ROI #
BA1	5.67	9
BA2	18.82	9
BA3	25.76	9
BA4	31.55	9
BA5	16.33
BA6	93.29	9
BA7	80.41
BA8	113.46
BA9	113.1	1
BA10	107.58	1
BA11	48.05
BA17	-23.09	17
BA18	-5.25	17
BA19	13.04	17
BA20	-33.79
BA21	26.41
BA22	23.91
BA23	114.9
BA24	19.67	3
BA25	-37.89
BA26	-41.83
BA27	-106.52
BA28	-65.73
BA29	-37.14
BA30	7.34
BA31	99.65	19
BA32	79.07	3
BA33	-14.95
BA35	-118.8
BA36	-85.38
BA37	-30.6	13, 15
BA38	-58.43
BA39	65.91	11
BA40	32.81
BA41	-2.06
BA42	40.71
BA43	-29.03
BA44	116.19	7
BA45	124.67	7
BA46	137.2	5
BA47	94.47	7
Table S2. Metabolism and blood flow (mean and SD) for right hemisphere Brodmann region
Right	GI Mean	Pool 1991 ROI #
BA1	21.87	10
BA2	28.19	10
BA3	30.01	10
BA4	34.61	10
BA5	14.22
BA6	86.61	10
BA7	74.28
BA8	113.08
BA9	113.66	2
BA10	102.76	2
BA11	55.17
BA17	-33.69	18
BA18	-4.46	18
BA19	18.93	18
BA20	-26.06
BA21	40.57
BA22	19.68
BA23	95.65
BA24	36.66	4
BA25	-34.04
BA26	-43.11
BA27	-85.86
BA28	-62.64
BA29	-48.28
BA30	4.8
BA31	92.19	20
BA32	68.35	4
BA33	8.51
BA35	-84.98
BA36	-88.14
BA37	-12.76	14, 16
BA38	-55.31
BA39	65.06	12
BA40	32.75
BA41	5.48
BA42	40.58
BA43	-8.03
BA44	122.43	8
BA45	118.96	8
BA46	141.55	6
BA47	103.28	8

## Sheet: Data for plot
	Data for plot of effect size of stuttering group difference in absolute rCBF from Pool et al. 1991 vs. data for normal regional Glycolysis Index from Vaishnavi et al. 2010.
		Sorted in order of Cohen's d group difference.
	Pool ROI #	Includes	Appr_BA		z-diff	Mean regional Glycolysis Index, GI, based on Vaishnavi et al. 2010	rCBF_Ctrl_M
1	6	Right middle frontal gyrus	46	R.Mid.Front.	-0.410621	141.55	68
2	5	Left middle frontal gyrus	46	L.Mid.Front.	-0.358617	137.2	65
3	8	Right inferior frontal gyrus	44, 45, 47	R.Inf.Front.	-0.273618	114.89	78
4	7	Left inferior frontal gyrus	44, 45, 47	L.Inf.Front.	-0.408623	111.777	73
5	1	Left superior frontal gyrus	9, 10	L.Sup.Front.	-0.701638	110.34	72
6	2	Right superior frontal gyrus	9, 10	R.Sup.Front.	-0.514629	108.21	74
7	19	Left precuneus	31	L.Precuneus	0.470422	99.65	76
8	20	Right precuneus	31	R.Precuneus	-0.0306089	92.19	87
9	11	Left posterior superior temporal gyrus/supramarginal gyrus	39	L.Post.Sup.Temp./Supramarg.	0.335418	65.91	71
10	12	Right posterior superior temporal gyrus/supramarginal gyrus	39	R.Post.Sup.Temp./Supramarg	0.470422	65.06	76
11	4	Right anterior cingular cortex	24, 32	R.Acc	0.364416	52.505	77
12	3	Left anterior cingular cortex	24, 32	L.Acc	-0.0616057	49.37	76
13	10	Right pre/postcentral gyrus	6, 4, 3, 2, 1	R.M1/S1	-0.431628	40.258	82
14	9	Left pre/postcentral gyrus	6, 4, 3, 2, 1	L.M1/S1	-0.194613	35.018	76
15	17	Left occipital	17, 18, 20	L.Occ.	0.570435	-5.1	60
16	18	Right occipital	17, 18, 19	R.Occ.	0.387422	-6.40667	68
17	14	Right posterior middle temporal gyrus	37	R.Post.Mid.Temp.	0.466427	-12.76	66
18	16	Right posterior inferior temporal gyrus	37	R.Post.Inf.Temp.	0.0634097	-12.76	56
19	13	Left posterior middle temporal gyrus	37	L.Post.Mid.Temp.	0.304421	-30.6	60
20	15	Left posterior inferior temporal gyrus	37	L.Post.Inf.Temp.	-0.0465922	-30.6	47
